# Supplementary material for: StableDNAm: towards a stable and efficient model for predicting DNA methylation based on adaptive feature correction learning
Source: BMC Genomics. 2023 Dec 5;24:742. doi: 10.1186/s12864-023-09802-7 (PMC10698904; doi:10.1186/s12864-023-09802-7)
Supplement: Supplementary file 1 — Additional file 1. [file 12864_2023_9802_MOESM1_ESM.zip]

Archive with 6 entries (5 files):
- Supplementary-Results/All-curves.pdf
- Supplementary-Results/All-indicators.xlsx
- Supplementary-Results/example.md
- Supplementary-Results/k-mer.xlsx
- Supplementary-Results/training_parameters.pdf
- Supplementary-Results/
