# Supplementary material for: StableDNAm: towards a stable and efficient model for predicting DNA methylation based on adaptive feature correction learning
Source: BMC Genomics. 2023 Dec 5;24:742. doi: 10.1186/s12864-023-09802-7 (PMC10698904; doi:10.1186/s12864-023-09802-7)
Supplement: Supplementary file 1 — Additional file 1. [file 12864_2023_9802_MOESM1_ESM.zip › Supplementary-Results/All-indicators.xlsx]

## Sheet: Sheet1
Type	Dataset	Model	ACC	SN	SP	AUC	MCC	F1			ACC	SN	SP	AUC	MCC
5hmc	5hmC_H.sapiens	iDNA_MS	0.9475	0.977	0.9181	0.962	0.8966	0.948127		iDNA_MS	0.9475	0.977	0.9181	0.962	0.8966
		iDNA_ABT	0.9492	0.9863	0.9121	0.9553	0.9009	0.950736		iDNA_MS	0.9679	0.9685	0.9668	0.984	0.9353					ACC	SN	SP	AUC	MCC		ACC	StableDNAm	iDNA_ABT			StableDNAm	iDNA_ABF
		iDNA_ABF	0.9488	0.9846	0.9129	0.9693	0.8999	0.9494		iDNA_MS	0.7109	0.7169	0.7049	0.78	0.422				iDNA_ABT	0.9492	0.9863	0.9121	0.9553	0.9009			0.9492	0.9492	0		0.9492	0.9488	0.0004
		BERT6mA	0.9471	0.9761	0.9181	0.9563	0.8957	0.948697		iDNA_MS	0.8239	0.8297	0.8181	0.9	0.648				iDNA_ABT	0.9685	0.9706	0.9663	0.9757	0.9369			0.9679	0.9685	-0.0006		0.9679	0.9662	0.0017
		Deep6mA	0.9317	0.9428	0.9206	0.9528	0.8636	0.932188		iDNA_MS	0.7042	0.7017	0.7068	0.761	0.408				iDNA_ABT	0.8251	0.7923	0.8579	0.8555	0.6517			0.8531	0.8251	0.028		0.8531	0.8142	0.0389
		MM-6mAPred	0.9061	0.9752	0.837	0.939	0.8201	0.912687		iDNA_MS	0.7115	0.7159	0.7076	0.78	0.423				iDNA_ABT	0.842	0.852	0.8321	0.902	0.6842			0.8529	0.842	0.0109		0.8529	0.8512	0.0017
		StableDNAm	0.9492	0.9817	0.9166	0.9672	0.9003	0.954435		iDNA_MS	0.8377	0.8244	0.8511	0.909	0.676				iDNA_ABT	0.7027	0.6694	0.7361	0.7527	0.4064			0.7104	0.7027	0.0077		0.7104	0.6804	0.03
	5hmC_M.musculus	iDNA_MS	0.9679	0.9685	0.9668	0.984	0.9353	0.9715		iDNA_MS	0.8557	0.8676	0.8437	0.935	0.712				iDNA_ABT	0.7383	0.7216	0.7549	0.799	0.4768			0.7429	0.7383	0.0046		0.7429	0.6866	0.0563
		iDNA_ABT	0.9685	0.9706	0.9663	0.9757	0.9369	0.975666		iDNA_MS	0.7113	0.7181	0.7046	0.785	0.423				iDNA_ABT	0.8538	0.8233	0.8842	0.9184	0.7088			0.8607	0.8538	0.0069		0.8607	0.8592	0.0015
		iDNA_ABF	0.9662	0.969	0.9635	0.986	0.9325	0.970869		iDNA_MS	0.8962	0.8897	0.9026	0.956	0.792				iDNA_ABT	0.8903	0.8817	0.899	0.9433	0.7808			0.9086	0.8903	0.0183		0.9086	0.8638	0.0448
		BERT6mA	0.9628	0.9587	0.9668	0.9746	0.9255	0.970668		iDNA_MS	0.9226	0.9394	0.9226	0.975	0.846				iDNA_ABT	0.7328	0.6891	0.7765	0.798	0.4673			0.7445	0.7328	0.0117		0.7445	0.7286	0.0159
		Deep6mA	0.9597	0.97	0.9494	0.9738	0.9197	0.960463		iDNA_MS	0.8842	0.8631	0.9052	0.95	0.769				iDNA_ABT	0.9122	0.9038	0.9205	0.942	0.8244			0.9231	0.9122	0.0109		0.9231	0.9167	0.0064
		MM-6mAPred	0.9307	0.9761	0.8852	0.9778	0.8649	0.938766		iDNA_MS	0.8545	0.8796	0.8294	0.926	0.71				iDNA_ABT	0.9268	0.9233	0.9304	0.9547	0.8244			0.9388	0.9268	0.012		0.9388	0.9384	0.0004
		StableDNAm	0.9679	0.971	0.9649	0.981	0.9359	0.9773		iDNA_MS	0.7855	0.7538	0.8172	0.868	0.572				iDNA_ABT	0.898	0.894	0.902	0.941	0.796			0.9072	0.898	0.0092		0.9072	0.9024	0.0048
4mC	4mC_C.equisetifolia	iDNA_MS	0.7109	0.7169	0.7049	0.78	0.422	0.718311		iDNA_MS	0.8563	0.9579	0.7548	0.926	0.728				iDNA_ABT	0.8261	0.8094	0.8428	0.8589	0.6525			0.8177	0.8261	-0.0084		0.8177	0.7892	0.0285
		iDNA_ABT	0.8251	0.7923	0.8579	0.8555	0.6517	0.826878		iDNA_MS	0.7342	0.7425	0.7259	0.821	0.468				iDNA_ABT	0.8011	0.7237	0.8785	0.8709	0.6096			0.827	0.8011	0.0259		0.827	0.8256	0.0014
		iDNA_ABF	0.8142	0.8852	0.7431	0.8778	0.6348	0.816897		iDNA_MS	0.8451	0.825	0.8652	0.925	0.691				iDNA_ABT	0.874	0.9334	0.8154	0.928	0.754			0.8821	0.874	0.0081		0.8821	0.8797	0.0024
		BERT6mA	0.7732	0.8571	0.6557	0.7985	0.5622	0.781165											iDNA_ABT	0.7738	0.7176	0.8301	0.8361	0.5512			0.768	0.7738	-0.0058		0.768	0.7297	0.0383
		Deep6mA	0.7596	0.918	0.601	0.8862	0.5473	0.764719											iDNA_ABT	0.8694	0.889	0.8492	0.9261	0.7394			0.8774	0.8694	0.008		0.8774	0.8781	-0.0007
		MM-6mAPred	0.7732	0.683	0.8634	0.8658	0.5556	0.777061		BERT6mA	0.9471	0.9761	0.9181	0.9563	0.8957				average	0.846124	0.834147	0.858118	0.891624	0.692076					0.00867059				0.0160412
		StableDNAm	0.8531	0.8588	0.8471	0.8958	0.7061	0.861185		BERT6mA	0.9628	0.9587	0.9668	0.9746	0.9255
	4mC_F.vesca	iDNA_MS	0.8239	0.8297	0.8181	0.9	0.648	0.832735		BERT6mA	0.7732	0.8571	0.6557	0.7985	0.5622					ACC	SN	SP	AUC	MCC
		iDNA_ABT	0.842	0.852	0.8321	0.902	0.6842	0.850362		BERT6mA	0.8221	0.9026	0.7416	0.9025	0.6527				iDNA_ABF	0.9488	0.9846	0.9129	0.9693	0.8999		AUC	StableDNAm	iDNA_ABT			StableDNAm	iDNA_ABF
		iDNA_ABF	0.8512	0.8863	0.8161	0.9276	0.7041	0.860886		BERT6mA	0.6911	0.7128	0.6694	0.7415	0.3826				iDNA_ABF	0.9662	0.969	0.9635	0.986	0.9325			0.9672	0.9553	0.0119		0.9672	0.9693	-0.0021
		BERT6mA	0.8221	0.9026	0.7416	0.9025	0.6527	0.831455		BERT6mA	0.7354	0.7156	0.7552	0.8045	0.4712				iDNA_ABF	0.8142	0.8852	0.7431	0.8778	0.6348			0.981	0.9757	0.0053		0.981	0.986	-0.005
		Deep6mA	0.8502	0.8672	0.8333	0.9257	0.7009	0.851411		BERT6mA	0.853	0.846	0.859	0.915	0.705				iDNA_ABF	0.8512	0.8863	0.8161	0.9276	0.7041			0.8958	0.8555	0.0403		0.8958	0.8778	0.018
		MM-6mAPred	0.7639	0.7765	0.7513	0.8437	0.528	0.768204		BERT6mA	0.9018	0.9185	0.8851	0.9619	0.8042				iDNA_ABF	0.6804	0.6875	0.6734	0.7281	0.361			0.9283	0.902	0.0263		0.9283	0.9276	0.0007
		StableDNAm	0.8529	0.8686	0.8372	0.9283	0.7062	0.860349		BERT6mA	0.721	0.707	0.736	0.777	0.443				iDNA_ABF	0.6866	0.7873	0.6858	0.7477	0.3732			0.7758	0.7527	0.0231		0.7758	0.7281	0.0477
	4mC_S.cerevisiae	iDNA_MS	0.7042	0.7017	0.7068	0.761	0.408	0.712943		BERT6mA	0.8819	0.9378	0.8261	0.9501	0.7687				iDNA_ABF	0.8592	0.8452	0.8732	0.9317	0.7187			0.8187	0.799	0.0197		0.8187	0.7477	0.071
		iDNA_ABT	0.7027	0.6694	0.7361	0.7527	0.4064	0.704031		BERT6mA	0.926	0.925	0.926	0.962	0.851				iDNA_ABF	0.8638	0.8876	0.8399	0.9364	0.7284			0.9342	0.9184	0.0158		0.9342	0.9317	0.0025
		iDNA_ABF	0.6804	0.6875	0.6734	0.7281	0.361	0.6822		BERT6mA	0.896	0.891	0.901	0.947	0.792				iDNA_ABF	0.7286	0.7797	0.6775	0.8111	0.4597			0.9657	0.9433	0.0224		0.9657	0.9364	0.0293
		BERT6mA	0.6911	0.7128	0.6694	0.7415	0.3826	0.692932		BERT6mA	0.781	0.743	0.819	0.865	0.564				iDNA_ABF	0.9167	0.9147	0.9187	0.9601	0.8334			0.8156	0.798	0.0176		0.8156	0.8111	0.0045
		Deep6mA	0.6871	0.727	0.6471	0.7593	0.3753	0.693569		BERT6mA	0.813	0.801	0.825	0.85	0.627				iDNA_ABF	0.9384	0.9381	0.9387	0.9785	0.8768			0.9713	0.942	0.0293		0.9713	0.9601	0.0112
		MM-6mAPred	0.6891	0.6723	0.7057	0.7552	0.3783	0.696125		BERT6mA	0.874	0.925	0.823	0.9381	0.752				iDNA_ABF	0.9024	0.8938	0.911	0.9643	0.805			0.9813	0.9547	0.0266		0.9813	0.9785	0.0028
		StableDNAm	0.7104	0.7585	0.6621	0.7758	0.4227	0.717601		BERT6mA	0.752	0.772	0.732	0.838	0.505				iDNA_ABF	0.7892	0.8695	0.709	0.8889	0.5861			0.9686	0.941	0.0276		0.9686	0.9643	0.0043
	4mC_Tolypocladium	iDNA_MS	0.7115	0.7159	0.7076	0.78	0.423	0.71954		BERT6mA	0.8633	0.848	0.878	0.925	0.7266				iDNA_ABF	0.8256	0.7464	0.9049	0.903	0.6596			0.8806	0.8589	0.0217		0.8806	0.8889	-0.0083
		iDNA_ABT	0.7383	0.7216	0.7549	0.799	0.4768	0.743108											iDNA_ABF	0.8797	0.9528	0.9065	0.9414	0.7676			0.9053	0.8709	0.0344		0.9053	0.903	0.0023
		iDNA_ABF	0.6866	0.7873	0.6858	0.7477	0.3732	0.687628		Deep6mA	0.9317	0.9428	0.9206	0.9528	0.8636				iDNA_ABF	0.7297	0.7625	0.6968	0.8035	0.4604			0.9437	0.928	0.0157		0.9437	0.9414	0.0023
		BERT6mA	0.7354	0.7156	0.7552	0.8045	0.4712	0.742513		Deep6mA	0.9597	0.97	0.9494	0.9738	0.9197				iDNA_ABF	0.8781	0.8863	0.8699	0.9453	0.7564			0.8454	0.8361	0.0093		0.8454	0.8035	0.0419
		Deep6mA	0.7371	0.7536	0.7207	0.8141	0.4746	0.746363		Deep6mA	0.7596	0.918	0.601	0.8862	0.5473				average	0.838753	0.863324	0.825935	0.900041	0.679859			0.9485	0.9261	0.0224		0.9485	0.9453	0.0032
		MM-6mAPred	0.6695	0.6934	0.6457	0.7352	0.3396	0.675767		Deep6mA	0.8502	0.8672	0.8333	0.9257	0.7009														0.0217294				0.0133118
		StableDNAm	0.7429	0.7698	0.716	0.8187	0.4865	0.751775		Deep6mA	0.6871	0.727	0.6471	0.7593	0.3753					ACC	SN	SP	AUC	MCC		MCC	StableDNAm	iDNA_ABT			StableDNAm	iDNA_ABF
6mA	6mA_A.thaliana	iDNA_MS	0.8377	0.8244	0.8511	0.909	0.676	0.847135		Deep6mA	0.7371	0.7536	0.7207	0.8141	0.4746				StableDNAm	0.9492	0.9817	0.9166	0.9672	0.9003			0.9003	0.9009	-0.0006		0.9003	0.8999	0.0004
		iDNA_ABT	0.8538	0.8233	0.8842	0.9184	0.7088	0.857936		Deep6mA	0.861	0.8451	0.877	0.933	0.7222				StableDNAm	0.9679	0.971	0.9649	0.981	0.9359			0.9359	0.9369	-0.001		0.9359	0.9325	0.0034
		iDNA_ABF	0.8592	0.8452	0.8732	0.9317	0.7187	0.867298		Deep6mA	0.902	0.908	0.895	0.945	0.803				StableDNAm	0.8531	0.8588	0.8471	0.8958	0.7061			0.7061	0.6517	0.0544		0.7061	0.6348	0.0713
		BERT6mA	0.853	0.846	0.859	0.915	0.705	0.858803		Deep6mA	0.7288	0.6993	0.7583	0.7981	0.4584				StableDNAm	0.8529	0.8686	0.8372	0.9283	0.7062			0.7062	0.6842	0.022		0.7062	0.7041	0.0021
		Deep6mA	0.861	0.8451	0.877	0.933	0.7222	0.870695		Deep6mA	0.9199	0.9151	0.9247	0.9675	0.8398				StableDNAm	0.7104	0.7585	0.6621	0.7758	0.4227			0.4227	0.4064	0.0163		0.4227	0.361	0.0617
		MM-6mAPred	0.7553	0.7732	0.7373	0.8344	0.5109	0.759587		Deep6mA	0.9248	0.9413	0.9084	0.9718	0.8502				StableDNAm	0.7429	0.7698	0.716	0.8187	0.4865			0.4865	0.4768	0.0097		0.4865	0.3732	0.1133
		StableDNAm	0.8607	0.8561	0.8553	0.9342	0.7215	0.869208		Deep6mA	0.8987	0.9047	0.8926	0.9635	0.7974				StableDNAm	0.8607	0.8561	0.8553	0.9342	0.7215			0.7215	0.7088	0.0127		0.7215	0.7187	0.0028
	6mA_C.elegans	iDNA_MS	0.8557	0.8676	0.8437	0.935	0.712	0.864962		Deep6mA	0.8161	0.7859	0.8461	0.8884	0.6332				StableDNAm	0.9086	0.9257	0.8916	0.9657	0.8178			0.8178	0.7808	0.037		0.8178	0.7284	0.0894
		iDNA_ABT	0.8903	0.8817	0.899	0.9433	0.7808	0.899123		Deep6mA	0.8011	0.7992	0.8029	0.8838	0.6022				StableDNAm	0.7445	0.6726	0.8167	0.8156	0.4944			0.4944	0.4673	0.0271		0.4944	0.4597	0.0347
		iDNA_ABF	0.8638	0.8876	0.8399	0.9364	0.7284	0.870811		Deep6mA	0.8716	0.9343	0.8118	0.9442	0.7547				StableDNAm	0.9231	0.9204	0.9257	0.9713	0.8462			0.8462	0.8244	0.0218		0.8462	0.8334	0.0128
		BERT6mA	0.9018	0.9185	0.8851	0.9619	0.8042	0.903727		Deep6mA	0.7619	0.7359	0.788	0.8142	0.5246				StableDNAm	0.9388	0.9497	0.9278	0.9813	0.8778			0.8778	0.8244	0.0534		0.8778	0.8768	0.001
		Deep6mA	0.902	0.908	0.895	0.945	0.803	0.902022		Deep6mA	0.8421	0.8234	0.8321	0.9486	0.7423				StableDNAm	0.9072	0.898	0.9164	0.9686	0.8146			0.8146	0.796	0.0186		0.8146	0.805	0.0096
		MM-6mAPred	0.7223	0.9052	0.5394	0.8312	0.4778	0.727542											StableDNAm	0.8177	0.8166	0.8188	0.8806	0.6354			0.6354	0.6525	-0.0171		0.6354	0.5861	0.0493
		StableDNAm	0.9086	0.9257	0.8916	0.9657	0.8178	0.911697		MM-6mAPred	0.9061	0.9752	0.837	0.939	0.8201				StableDNAm	0.827	0.8167	0.8373	0.9053	0.6542			0.6542	0.6096	0.0446		0.6542	0.6596	-0.0054
	6mA_C.equisetifolia	iDNA_MS	0.7113	0.7181	0.7046	0.785	0.423	0.713848		MM-6mAPred	0.9307	0.9761	0.8852	0.9778	0.8649				StableDNAm	0.8821	0.9528	0.8114	0.9437	0.772			0.772	0.754	0.018		0.772	0.7676	0.0044
		iDNA_ABT	0.7328	0.6891	0.7765	0.798	0.4673	0.735138		MM-6mAPred	0.7732	0.683	0.8634	0.8658	0.5556				StableDNAm	0.768	0.7271	0.8088	0.8454	0.5378			0.5378	0.5512	-0.0134		0.5378	0.4604	0.0774
		iDNA_ABF	0.7286	0.7797	0.6775	0.8111	0.4597	0.735657		MM-6mAPred	0.7639	0.7765	0.7513	0.8437	0.528				StableDNAm	0.8774	0.9024	0.8524	0.9485	0.7558			0.7558	0.7394	0.0164		0.7558	0.7564	-0.0006
		BERT6mA	0.721	0.707	0.736	0.777	0.443	0.723689		MM-6mAPred	0.6891	0.6723	0.7057	0.7552	0.3783				average	0.854794	0.861559	0.847418	0.913353	0.710894					0.0188176				0.0310353
		Deep6mA	0.7288	0.6993	0.7583	0.7981	0.4584	0.73601		MM-6mAPred	0.6695	0.6934	0.6457	0.7352	0.3396
		MM-6mAPred	0.6697	0.5944	0.7451	0.7077	0.3435	0.673289		MM-6mAPred	0.7553	0.7732	0.7373	0.8344	0.5109
		StableDNAm	0.7445	0.6726	0.8167	0.8156	0.4944	0.751294		MM-6mAPred	0.7223	0.9052	0.5394	0.8312	0.4778
	6mA_D.melanogaster	iDNA_MS	0.8962	0.8897	0.9026	0.956	0.792	0.902625		MM-6mAPred	0.6697	0.5944	0.7451	0.7077	0.3435
		iDNA_ABT	0.9122	0.9038	0.9205	0.942	0.8244	0.920573		MM-6mAPred	0.809	0.8511	0.7669	0.8924	0.6202
		iDNA_ABF	0.9167	0.9147	0.9187	0.9601	0.8334	0.922691		MM-6mAPred	0.8507	0.9619	0.7395	0.9535	0.7195
		BERT6mA	0.8819	0.9378	0.8261	0.9501	0.7687	0.887516		MM-6mAPred	0.8227	0.7978	0.8476	0.9008	0.6462
		Deep6mA	0.9199	0.9151	0.9247	0.9675	0.8398	0.92555		MM-6mAPred	0.7859	0.8227	0.7491	0.8529	0.5734
		MM-6mAPred	0.809	0.8511	0.7669	0.8924	0.6202	0.815089		MM-6mAPred	0.7451	0.7279	0.7622	0.8211	0.4905
		StableDNAm	0.9231	0.9204	0.9257	0.9713	0.8462	0.926737		MM-6mAPred	0.7474	0.9216	0.5732	0.8428	0.5958
	6mA_F.vesca	iDNA_MS	0.9226	0.9394	0.9226	0.975	0.846	0.925985		MM-6mAPred	0.7051	0.5677	0.8425	0.7712	0.4267
		iDNA_ABT	0.9268	0.9233	0.9304	0.9547	0.8244	0.933549		MM-6mAPred	0.7507	0.6997	0.8044	0.8278	0.5061
		iDNA_ABF	0.9384	0.9381	0.9387	0.9785	0.8768	0.945804
		BERT6mA	0.926	0.925	0.926	0.962	0.851	0.927909
		Deep6mA	0.9248	0.9413	0.9084	0.9718	0.8502	0.925478
		MM-6mAPred	0.8507	0.9619	0.7395	0.9535	0.7195	0.8559
		StableDNAm	0.9388	0.9497	0.9278	0.9813	0.8778	0.942192
	6mA_H.sapiens	iDNA_MS	0.8842	0.8631	0.9052	0.95	0.769	0.888509
		iDNA_ABT	0.898	0.894	0.902	0.941	0.796	0.898952
		iDNA_ABF	0.9024	0.8938	0.911	0.9643	0.805	0.909715
		BERT6mA	0.896	0.891	0.901	0.947	0.792	0.897409
		Deep6mA	0.8987	0.9047	0.8926	0.9635	0.7974	0.907813
		MM-6mAPred	0.8227	0.7978	0.8476	0.9008	0.6462	0.827948
		StableDNAm	0.9072	0.898	0.9164	0.9686	0.8146	0.916075
	6mA_R.chinensis	iDNA_MS	0.8545	0.8796	0.8294	0.926	0.71	0.862262
		iDNA_ABT	0.8261	0.8094	0.8428	0.8589	0.6525	0.827293
		iDNA_ABF	0.7892	0.8695	0.709	0.8889	0.5861	0.789252
		BERT6mA	0.781	0.743	0.819	0.865	0.564	0.786651
		Deep6mA	0.8161	0.7859	0.8461	0.8884	0.6332	0.822059
		MM-6mAPred	0.7859	0.8227	0.7491	0.8529	0.5734	0.790835
		StableDNAm	0.8177	0.8166	0.8188	0.8806	0.6354	0.819473
	6mA_S.cerevisiae	iDNA_MS	0.7855	0.7538	0.8172	0.868	0.572	0.785994
		iDNA_ABT	0.8011	0.7237	0.8785	0.8709	0.6096	0.802008
		iDNA_ABF	0.8256	0.7464	0.9049	0.903	0.6596	0.828042
		BERT6mA	0.813	0.801	0.825	0.85	0.627	0.815567
		Deep6mA	0.8011	0.7992	0.8029	0.8838	0.6022	0.809017
		MM-6mAPred	0.7451	0.7279	0.7622	0.8211	0.4905	0.74666
		StableDNAm	0.827	0.8167	0.8373	0.9053	0.6542	0.835038
	6mA_T.thermophile	iDNA_MS	0.8563	0.9579	0.7548	0.926	0.728	0.856483
		iDNA_ABT	0.874	0.9334	0.8154	0.928	0.754	0.879122
		iDNA_ABF	0.8797	0.9528	0.9065	0.9414	0.7676	0.881529
		BERT6mA	0.874	0.925	0.823	0.9381	0.752	0.874746
		Deep6mA	0.8716	0.9343	0.8118	0.9442	0.7547	0.879537
		MM-6mAPred	0.7474	0.9216	0.5732	0.8428	0.5958	0.756951
		StableDNAm	0.8821	0.9528	0.8114	0.9437	0.772	0.891782
	6mA_Tolypocladium	iDNA_MS	0.7342	0.7425	0.7259	0.821	0.468	0.738015
		iDNA_ABT	0.7738	0.7176	0.8301	0.8361	0.5512	0.782797
		iDNA_ABF	0.7297	0.7625	0.6968	0.8035	0.4604	0.737617
		BERT6mA	0.752	0.772	0.732	0.838	0.505	0.75442
		Deep6mA	0.7619	0.7359	0.788	0.8142	0.5246	0.770852
		MM-6mAPred	0.7051	0.5677	0.8425	0.7712	0.4267	0.707099
		StableDNAm	0.768	0.7271	0.8088	0.8454	0.5378	0.773761
	6mA_Xoc BLS256	iDNA_MS	0.8451	0.825	0.8652	0.925	0.691	0.850137
		iDNA_ABT	0.8694	0.889	0.8492	0.9261	0.7394	0.874423
		iDNA_ABF	0.8781	0.8863	0.8699	0.9453	0.7564	0.882294
		BERT6mA	0.8633	0.848	0.878	0.925	0.7266	0.865433
		Deep6mA	0.8421	0.8234	0.8321	0.9486	0.7423	0.847214
		MM-6mAPred	0.7507	0.6997	0.8044	0.8278	0.5061	0.752567
		StableDNAm	0.8774	0.9024	0.8524	0.9485	0.7558	0.881808
