# Supplementary material for: StableDNAm: towards a stable and efficient model for predicting DNA methylation based on adaptive feature correction learning
Source: BMC Genomics. 2023 Dec 5;24:742. doi: 10.1186/s12864-023-09802-7 (PMC10698904; doi:10.1186/s12864-023-09802-7)
Supplement: Supplementary file 1 — Additional file 1. [file 12864_2023_9802_MOESM1_ESM.zip › Supplementary-Results/example.md]

# StableDNAm Model Prediction

This README file will guide you on how to set up the environment, download model code and weights, and use the StableDNAm model for DNA sequence prediction. Please follow the steps below one by one.
## Create a New Environment

First, we recommend working within a virtual environment to isolate project dependencies. If you haven't installed virtualenv yet, please install it first:
```bash
pip install virtualenv
```
Then, create a new virtual environment and activate it:
```bash
virtualenv stablednam-env
source stablednam-env/bin/activate  # Use "stablednam-env\Scripts\activate" on Windows
```
## Step 2: Create a New Directory
Create a new directory in the location where you want to store your project, for example:
```bash
mkdir stablednam-project
cd stablednam-project
```
## Step 3: Clone Data Files
Clone the data files of the StableDNAm project from GitHub using the following command:
```bash
git clone https://github.com/wrab12/StableDNAm
```
## Step 4: Install StableDNAm Model Code
Navigate to the project directory and install the StableDNAm model code:
```bash
cd StableDNAm
pip install StableDNAm
```
## Step 5: Prepare the Dataset
Organize the data you want to use for DNA sequence prediction into a CSV file, ensuring its format matches the input requirements of the model, for example:
```
index	text
0       GCTGGCCTCCCGTGCGCGGTCCCGCGCGCGGTTGGCCCAAA
1	ACTGCGGCATTTGGGCCAACCGCGCGCGGGACCGCGCACGG
2	GAACCGAGCGCCACGACAATCGGTGTGGTTGAGAGACCTCG
```
You can adjust the location where the dataset is read in accordance with the requirements in the StableDNAm/configuration/config_init.py file.
## Step 6: Run Prediction
Use the StableDNAm model for DNA sequence prediction:
```bash
cd main
python train.py
```
Please note that this README assumes that you have already set up Python and pip on your system. If not, please install them before proceeding with these steps.
