# Supplementary material for: StableDNAm: towards a stable and efficient model for predicting DNA methylation based on adaptive feature correction learning
Source: BMC Genomics. 2023 Dec 5;24:742. doi: 10.1186/s12864-023-09802-7 (PMC10698904; doi:10.1186/s12864-023-09802-7)
Supplement: Supplementary file 1 — Additional file 1. [file 12864_2023_9802_MOESM1_ESM.zip › Supplementary-Results/k-mer.xlsx]

## Sheet: Sheet1
Indicator		D1	D2	D3	D4	D5	D6	D7	D8	D9	D10	D11	D12	D13	D14	D15	D16	D17			Indicator		D1	D2	D3	D4	D5	D6	D7	D8	D9	D10	D11	D12	D13	D14	D15	D16	D17
ACC	3-mer	0.939	0.963	0.845	0.842	0.699	0.731	0.854	0.891	0.732	0.914	0.927	0.897	0.806	0.817	0.87	0.745	0.862			ACC	3-mer	0.939	0.963	0.845	0.842	0.699	0.731	0.854	0.891	0.732	0.914	0.927	0.897	0.806	0.817	0.87	0.745	0.862
	4-mer	0.941	0.959	0.842	0.841	0.701	0.733	0.852	0.893	0.734	0.911	0.923	0.894	0.801	0.811	0.865	0.748	0.867				4-mer	0.941	0.959	0.842	0.841	0.701	0.733	0.852	0.893	0.734	0.911	0.923	0.894	0.801	0.811	0.865	0.748	0.867
	5-mer	0.943	0.961	0.845	0.843	0.699	0.732	0.853	0.892	0.732	0.912	0.925	0.895	0.805	0.815	0.863	0.745	0.865				5-mer	0.943	0.961	0.845	0.843	0.699	0.732	0.853	0.892	0.732	0.912	0.925	0.895	0.805	0.815	0.863	0.745	0.865
	6-mer	0.942	0.961	0.846	0.843	0.701	0.733	0.852	0.891	0.734	0.915	0.929	0.897	0.804	0.819	0.867	0.747	0.866				6-mer	0.942	0.961	0.846	0.843	0.701	0.733	0.852	0.891	0.734	0.915	0.929	0.897	0.804	0.819	0.867	0.747	0.866
	3-mer + 4-mer	0.944	0.963	0.844	0.845	0.702	0.736	0.855	0.895	0.738	0.917	0.934	0.903	0.813	0.823	0.872	0.757	0.866				3-mer + 4-mer + 5-mer + 6-mer	0.949	0.968	0.853	0.853	0.71	0.743	0.861	0.909	0.745	0.923	0.939	0.907	0.818	0.827	0.882	0.768	0.877
	3-mer + 5-mer	0.946	0.963	0.847	0.847	0.703	0.736	0.856	0.897	0.736	0.917	0.936	0.903	0.809	0.821	0.872	0.757	0.868
	3-mer + 6-mer	0.945	0.964	0.845	0.846	0.702	0.735	0.857	0.895	0.739	0.918	0.935	0.904	0.813	0.823	0.871	0.754	0.866			AUC	3-mer	0.952	0.97	0.879	0.914	0.763	0.801	0.921	0.952	0.801	0.957	0.967	0.952	0.862	0.883	0.935	0.83	0.928
	4-mer + 5-mer	0.946	0.964	0.848	0.846	0.705	0.735	0.856	0.898	0.737	0.919	0.936	0.903	0.811	0.823	0.873	0.759	0.871				4-mer	0.951	0.968	0.883	0.912	0.761	0.802	0.925	0.953	0.803	0.953	0.964	0.953	0.867	0.886	0.931	0.833	0.931
	4-mer + 6-mer	0.946	0.963	0.849	0.846	0.706	0.736	0.857	0.898	0.736	0.917	0.934	0.905	0.814	0.822	0.876	0.756	0.868				5-mer	0.952	0.971	0.885	0.915	0.761	0.804	0.922	0.951	0.802	0.957	0.97	0.951	0.872	0.89	0.933	0.831	0.928
	5-mer + 6-mer	0.947	0.965	0.848	0.848	0.705	0.737	0.857	0.9	0.739	0.918	0.936	0.904	0.813	0.821	0.876	0.755	0.873				6-mer	0.953	0.968	0.882	0.912	0.765	0.802	0.923	0.955	0.806	0.959	0.968	0.953	0.869	0.886	0.931	0.832	0.932
	3-mer + 4-mer + 5-mer	0.945	0.966	0.851	0.85	0.71	0.741	0.859	0.904	0.743	0.923	0.937	0.903	0.812	0.824	0.881	0.762	0.867				3-mer + 4-mer + 5-mer + 6-mer	0.967	0.981	0.896	0.928	0.776	0.819	0.934	0.966	0.816	0.971	0.981	0.969	0.881	0.896	0.944	0.845	0.949
	3-mer + 4-mer + 6-mer	0.947	0.967	0.852	0.851	0.709	0.742	0.86	0.907	0.744	0.922	0.938	0.906	0.816	0.825	0.878	0.765	0.873
	3-mer + 5-mer + 6-mer	0.946	0.965	0.853	0.85	0.708	0.742	0.861	0.906	0.743	0.921	0.938	0.906	0.815	0.823	0.879	0.762	0.877			MCC	3-mer	0.881	0.921	0.681	0.677	0.382	0.466	0.701	0.802	0.481	0.831	0.868	0.802	0.616	0.637	0.752	0.521	0.743
	4-mer + 5-mer + 6-mer	0.947	0.966	0.851	0.853	0.708	0.741	0.859	0.903	0.744	0.921	0.937	0.905	0.817	0.826	0.878	0.763	0.876				4-mer	0.882	0.922	0.687	0.674	0.387	0.468	0.705	0.807	0.485	0.827	0.862	0.808	0.613	0.635	0.761	0.523	0.743
	3-mer + 4-mer + 5-mer + 6-mer	0.949	0.968	0.853	0.853	0.71	0.743	0.861	0.909	0.745	0.923	0.939	0.907	0.818	0.827	0.882	0.768	0.877				5-mer	0.882	0.922	0.683	0.681	0.385	0.464	0.707	0.804	0.483	0.832	0.865	0.805	0.615	0.637	0.754	0.525	0.742
																						6-mer	0.883	0.924	0.683	0.683	0.391	0.468	0.702	0.805	0.484	0.835	0.867	0.807	0.615	0.633	0.757	0.521	0.741
AUC	3-mer	0.952	0.97	0.879	0.914	0.763	0.801	0.921	0.952	0.801	0.957	0.967	0.952	0.862	0.883	0.935	0.83	0.928				3-mer + 4-mer + 5-mer + 6-mer	0.9	0.936	0.706	0.706	0.423	0.487	0.722	0.818	0.494	0.846	0.878	0.815	0.635	0.654	0.772	0.538	0.756
	4-mer	0.951	0.968	0.883	0.912	0.761	0.802	0.925	0.953	0.803	0.953	0.964	0.953	0.867	0.886	0.931	0.833	0.931
	5-mer	0.952	0.971	0.885	0.915	0.761	0.804	0.922	0.951	0.802	0.957	0.97	0.951	0.872	0.89	0.933	0.831	0.928
	6-mer	0.953	0.968	0.882	0.912	0.765	0.802	0.923	0.955	0.806	0.959	0.968	0.953	0.869	0.886	0.931	0.832	0.932
	3-mer + 4-mer	0.952	0.972	0.878	0.915	0.764	0.805	0.927	0.958	0.801	0.962	0.968	0.957	0.867	0.887	0.94	0.835	0.929
	3-mer + 5-mer	0.954	0.972	0.885	0.912	0.763	0.812	0.925	0.956	0.804	0.957	0.972	0.965	0.873	0.891	0.936	0.837	0.935
	3-mer + 6-mer	0.955	0.975	0.883	0.917	0.767	0.807	0.926	0.96	0.807	0.962	0.969	0.962	0.869	0.891	0.939	0.836	0.931
	4-mer + 5-mer	0.957	0.974	0.887	0.919	0.765	0.811	0.925	0.955	0.812	0.962	0.974	0.953	0.875	0.891	0.942	0.841	0.939
	4-mer + 6-mer	0.958	0.975	0.889	0.918	0.768	0.812	0.927	0.957	0.807	0.968	0.975	0.964	0.867	0.89	0.942	0.836	0.942			model	Indicator	D1	D2	D3	D4	D5	D6	D7	D8	D9	D10	D11	D12	D13	D14	D15	D16	D17
	5-mer + 6-mer	0.959	0.976	0.885	0.917	0.769	0.809	0.924	0.954	0.811	0.965	0.972	0.958	0.873	0.891	0.937	0.839	0.938			StableDNAm	ACC	0.949±0.01	0.968±0.01	0.853±0.04	0.853±0.01	0.71±0.03	0.743±0.04	0.861±0.02	0.909±0.02	0.745±0.04	0.923±0.02	0.939±0.01	0.907±0.03	0.818±0.01	0.827±0.02	0.882±0.04	0.768±0.04	0.877±0.02
	3-mer + 4-mer + 5-mer	0.965	0.976	0.889	0.925	0.775	0.818	0.931	0.965	0.812	0.971	0.976	0.963	0.877	0.892	0.94	0.835	0.937				AUC	0.967±0.03	0.981±0.03	0.896±0.01	0.928±0.05	0.776±0.01	0.819±0.02	0.934±0.03	0.966±0.03	0.816±0.05	0.971±0.01	0.981±0.04	0.969±0.01	0.881±0.04	0.896±0.05	0.944±0.03	0.845±0.01	0.949±0.03
	3-mer + 4-mer + 6-mer	0.966	0.978	0.895	0.926	0.773	0.817	0.933	0.963	0.815	0.97	0.98	0.965	0.875	0.895	0.942	0.843	0.943				MCC	0.9±0.05	0.936±0.01	0.706±0.02	0.706±0.01	0.423±0.04	0.487±0.03	0.722±0.01	0.818±0.01	0.494±0.01	0.846±0.03	0.878±0.03	0.815±0.02	0.635±0.03	0.654±0.01	0.772±0.02	0.538±0.02	0.756±0.05
	3-mer + 5-mer + 6-mer	0.964	0.978	0.892	0.926	0.776	0.814	0.932	0.966	0.813	0.97	0.975	0.967	0.875	0.896	0.943	0.844	0.949
	4-mer + 5-mer + 6-mer	0.963	0.979	0.889	0.928	0.774	0.815	0.933	0.964	0.814	0.968	0.978	0.967	0.878	0.894	0.941	0.842	0.947
	3-mer + 4-mer + 5-mer + 6-mer	0.967	0.981	0.896	0.928	0.776	0.819	0.934	0.966	0.816	0.971	0.981	0.969	0.881	0.896	0.944	0.845	0.949
MCC	3-mer	0.881	0.921	0.681	0.677	0.382	0.466	0.701	0.802	0.481	0.831	0.868	0.802	0.616	0.637	0.752	0.521	0.743
	4-mer	0.882	0.922	0.687	0.674	0.387	0.468	0.705	0.807	0.485	0.827	0.862	0.808	0.613	0.635	0.761	0.523	0.743
	5-mer	0.882	0.922	0.683	0.681	0.385	0.464	0.707	0.804	0.483	0.832	0.865	0.805	0.615	0.637	0.754	0.525	0.742
	6-mer	0.883	0.924	0.683	0.683	0.391	0.468	0.702	0.805	0.484	0.835	0.867	0.807	0.615	0.633	0.757	0.521	0.741
	3-mer + 4-mer	0.884	0.931	0.689	0.687	0.399	0.472	0.716	0.809	0.485	0.835	0.863	0.805	0.623	0.647	0.752	0.527	0.746
	3-mer + 5-mer	0.888	0.923	0.691	0.683	0.406	0.469	0.719	0.804	0.487	0.832	0.869	0.812	0.626	0.646	0.757	0.529	0.743
	3-mer + 6-mer	0.89	0.927	0.685	0.695	0.387	0.479	0.713	0.811	0.483	0.834	0.862	0.809	0.624	0.645	0.762	0.531	0.751
	4-mer + 5-mer	0.887	0.933	0.689	0.693	0.401	0.474	0.715	0.807	0.492	0.837	0.877	0.812	0.627	0.645	0.765	0.527	0.745
	4-mer + 6-mer	0.891	0.929	0.698	0.685	0.417	0.475	0.717	0.805	0.487	0.839	0.864	0.807	0.631	0.643	0.767	0.533	0.752
	5-mer + 6-mer	0.885	0.927	0.689	0.691	0.411	0.476	0.718	0.802	0.483	0.837	0.872	0.808	0.628	0.647	0.763	0.526	0.749
	3-mer + 4-mer + 5-mer	0.892	0.935	0.686	0.702	0.418	0.479	0.72	0.812	0.491	0.846	0.873	0.81	0.624	0.653	0.769	0.529	0.747
	3-mer + 4-mer + 6-mer	0.896	0.935	0.698	0.707	0.421	0.477	0.721	0.817	0.492	0.845	0.875	0.814	0.631	0.654	0.767	0.536	0.755
	3-mer + 5-mer + 6-mer	0.895	0.932	0.706	0.703	0.417	0.482	0.721	0.81	0.491	0.842	0.877	0.812	0.634	0.653	0.771	0.537	0.754
	4-mer + 5-mer + 6-mer	0.897	0.933	0.695	0.702	0.412	0.483	0.718	0.813	0.493	0.843	0.872	0.813	0.633	0.652	0.769	0.533	0.755
	3-mer + 4-mer + 5-mer + 6-mer	0.9	0.936	0.706	0.706	0.423	0.487	0.722	0.818	0.494	0.846	0.878	0.815	0.635	0.654	0.772	0.538	0.756
